# Supplementary material for: Methods for Extracellular Vesicles Isolation in a Hospital Setting
Source: Front Immunol. 2015 Feb 13;6:50. doi: 10.3389/fimmu.2015.00050 (PMC4327731; doi:10.3389/fimmu.2015.00050)
Supplement: Supplementary file 1 [file Table_1.XLSX]

## Sheet: p values
Table S1: p values of the comparison of plasma and urine-derived EV concentration isolated by different protocols. NTA: nanoparticle tracking analysis. FC: flow cytometry.
	PLASMA							URINE
NTA		centri2500	centri13000	exoquick	salting out		NTA		centri2500	exoquick	salting out	standard
	centri2500							centri2500	statistical analysis not performed due to not reaching the minimun tracks for NTA (explained in the text)
	centri13000	0.846						exoquick
	exoquick	0.007	0.05					salting out
	salting out	<0.001	0.002	0.002				standard
	standard	<0.001	<0.001	0.002	0.854
FC		centri2500	centri13000	exoquick	salting out		FC		centri2500	exoquick	salting out	standard
	centri2500							centri2500
	centri13000	0.17						exoquick	0.039
	exoquick	<0.001	0.001					salting out	0.947	0.001
	salting out	<0.001	<0.001	<0.001				standard	0.168	0.013	0.29
	standard	<0.001	<0.001	<0.001	0.279
